# Supplementary material for: Collective Signal Processing in Cluster Chemotaxis: Roles of Adaptation, Amplification, and Co-attraction in Collective Guidance
Source: PLoS Comput Biol. 2016 Jul 1;12(7):e1005008. doi: 10.1371/journal.pcbi.1005008 (PMC4930173; doi:10.1371/journal.pcbi.1005008)
Supplement: S1 Code — Code and documentation to run our simulations is provided in the file camleySIcode.zip. (ZIP) [file pcbi.1005008.s004.zip]

Archive with 11 entries (10 files):
- camleySIcode/
- camleySIcode/main_simulation.m
- camleySIcode/parameters_and_example.mat
- camleySIcode/hex_packed_circle.m
- camleySIcode/CRAPL-LICENSE.txt
- camleySIcode/color_interp.m
- camleySIcode/adapt_ss_gen.m
- camleySIcode/simple_ell.m
- camleySIcode/hex_packed.m
- camleySIcode/xdirs.m
- camleySIcode/nns.m
