# Supplementary material for: Collective Signal Processing in Cluster Chemotaxis: Roles of Adaptation, Amplification, and Co-attraction in Collective Guidance
Source: PLoS Comput Biol. 2016 Jul 1;12(7):e1005008. doi: 10.1371/journal.pcbi.1005008 (PMC4930173; doi:10.1371/journal.pcbi.1005008)
Supplement: S1 Code — Code and documentation to run our simulations is provided in the file camleySIcode.zip. (ZIP) [file pcbi.1005008.s004.zip › camleySIcode/main_simulation.m]

function [xss,yss,vxss,vyss,pxss,pyss,Rss] = main_simulation(N,dt,steps,Rz,vr,va,L,plotevery,sigma,betabar,S,Sgrad,periodic,dodraw,hexflag,kd,kI,kIm,tau,switchfront,epsilon,steadystate,switchsteps,adapt,expgrad,chi,ell,scaleup,Rcil,starteq)
% [xss,yss,vxss,vyss,pxss,pyss,Rss] = main_simulation(N,dt,steps,Rz,vr,va,L,plotevery,sigma,betabar,
% S,Sgrad,periodic,dodraw,hexflag,kd,kI,kIm,tau,switchfront,epsilon,steadystate,switchsteps,adapt,expgrad,chi,ell,scaleup,Rcil,starteq)
% 
% xss, yss, vxss, pxss, pyss, Rss are (number of cells) x (number of
% timepoints) matrices giving the x position, y position, px values, py
% values, and R values
% 
%  
% 
% Parameters:
%
%  N - number of cells to simulate.  For Q-layer oligomers, this will be overriden by setting hexflag=Q;  if hexflag>0, N is ignored
%
%  dt - time step, default 1e-4 for stiff clusters
%
%  steps - total number of steps to take
%
%  Rz - the distance over which cells interact at all (written as D_0 in the paper)
%
%  vr - repulsive cell-cell force													    
%
%  va - attractive cell-cell force (500)
%													    
%  L - box size.  only important if you are plotting or choosing periodic boundaries										    
%
%  plotevery - if drawing, plot every plotevery steps...  save trajectory data every plotevery steps
%
%  sigma - cell noise strength sigma													    
%
%  betabar - \bar{beta} in the paper
%
%  S, Sgrad - mean level and gradient strength of signal
%             if in a linear gradient (expgrad false), S(x) = S + Sgrad*x 
%             if expgrad is true, S(x) = S*exp(Sgrad*x)  
%
%  periodic - turns on periodic cell-cell interactions; this should not be used, periodic = 0
%             will produce some crazy results unless Sgrad = 0
%
%  dodraw - if true, plots cell locations and sizes
%
%  hexflag - if hexflag>0, starts as a Q-layer oligomer with Q = hexflag
%
%  kd, kI, kIm - the rates kd (diffusion), kI (inhibit. creation), kIm (k_{-I}, inhibitor degredation)
%
%  tau - the relaxation time, is usually one
%
%  switchfront - controls whether amplification is turned on.  if switchfront>0, we have amplification 
%                with beta^i = 0.5*(1+tanh((R-gamma)/epsilon))*switchfront;
%                where gamma = R_0 in the paper is the steady-state level of R in a constant S(x) = S_0 
%
%  epsilon - controls the width of the tanh function in the amplification
%  (note epsilon is not quite the same as lambda in the paper, but is equal
%  if R_0 = 1)
%
%  steadystate - if true, solves the reaction-diffusion equations to steady state at each time step
%
%  switchsteps - after switchsteps steps, reverses the gradient.  (Note this is a little funky for exponential gradients - see the code!!)
%
%  adapt - if true, uses the LEGI model, with beta^i = betabar*g(R^i).  if false, uses the minimal model of beta^i = betabar*S^i
%
%  expgrad - if true, sets S(x) to be exponential, S(x) = S*exp(x*Sgrad)
%
%  chi - the strength of the co-attraction, \Chi
%  
%  ell - the characteristic length of the co-attractant
%
%  scaleup - a variable to set the initial spacing of the cells. =1 for
%  rigid simulations, 1.2 for co-attraction
%
%  Rcil - length of CIL interaction.  Rcil = Rz for all simulations in
%  paper
%
%  starteq - rescaling of initial condition.  starteq = 1 for the rigid
%  cluster simulations, starteq = 0 for co-attraction simulations -
%  starting at equilibrium is bad for co-a because the polarity ordinarily never
%  reaches its (large) "steady state" value
%  
%
% Code released under concept of CRAPL (Matt Might)- please note "license" 
%                         THE CRAPL v0 BETA 1
% 
% 
% 0. Information about the CRAPL
% 
% If you have questions or concerns about the CRAPL, or you need more
% information about this license, please contact:
% 
%    Matthew Might
%    http://matt.might.net/
% 
% 
% I. Preamble
% 
% Science thrives on openness.
% 
% In modern science, it is often infeasible to replicate claims without
% access to the software underlying those claims.
% 
% Let's all be honest: when scientists write code, aesthetics and
% software engineering principles take a back seat to having running,
% working code before a deadline.
% 
% So, let's release the ugly.  And, let's be proud of that.
% 
% 
% II. Definitions
% 
% 1. "This License" refers to version 0 beta 1 of the Community
%     Research and Academic Programming License (the CRAPL). 
% 
% 2. "The Program" refers to the medley of source code, shell scripts,
%     executables, objects, libraries and build files supplied to You,
%     or these files as modified by You.
% 
%    [Any appearance of design in the Program is purely coincidental and
%     should not in any way be mistaken for evidence of thoughtful
%     software construction.]
% 
% 3. "You" refers to the person or persons brave and daft enough to use
%     the Program.
% 
% 4. "The Documentation" refers to the Program.
% 
% 5. "The Author" probably refers to the caffeine-addled graduate
%     student that got the Program to work moments before a submission
%     deadline.
% 
% 
% III. Terms
% 
% 1. By reading this sentence, You have agreed to the terms and
%    conditions of this License.
%   
% 2. If the Program shows any evidence of having been properly tested
%    or verified, You will disregard this evidence.
% 
% 3. You agree to hold the Author free from shame, embarrassment or
%    ridicule for any hacks, kludges or leaps of faith found within the
%    Program.
% 
% 4. You recognize that any request for support for the Program will be
%    discarded with extreme prejudice.
% 
% 5. The Author reserves all rights to the Program, except for any
%    rights granted under any additional licenses attached to the
%    Program.
% 
% 
% IV. Permissions
% 
% 1. You are permitted to use the Program to validate published
%    scientific claims.
% 
% 2. You are permitted to use the Program to validate scientific claims
%    submitted for peer review, under the condition that You keep
%    modifications to the Program confidential until those claims have
%    been published.
%  
% 3. You are permitted to use and/or modify the Program for the
%    validation of novel scientific claims if You make a good-faith
%    attempt to notify the Author of Your work and Your claims prior to
%    submission for publication.
%  
% 4. If You publicly release any claims or data that were supported or
%    generated by the Program or a modification thereof, in whole or in
%    part, You will release any inputs supplied to the Program and any
%    modifications You made to the Progam.  This License will be in
%    effect for the modified program.
% 
% 
% V. Disclaimer of Warranty
% 
% THERE IS NO WARRANTY FOR THE PROGRAM, TO THE EXTENT PERMITTED BY
% APPLICABLE LAW. EXCEPT WHEN OTHERWISE STATED IN WRITING THE COPYRIGHT
% HOLDERS AND/OR OTHER PARTIES PROVIDE THE PROGRAM "AS IS" WITHOUT
% WARRANTY OF ANY KIND, EITHER EXPRESSED OR IMPLIED, INCLUDING, BUT NOT
% LIMITED TO, THE IMPLIED WARRANTIES OF MERCHANTABILITY AND FITNESS FOR
% A PARTICULAR PURPOSE. THE ENTIRE RISK AS TO THE QUALITY AND
% PERFORMANCE OF THE PROGRAM IS WITH YOU. SHOULD THE PROGRAM PROVE
% DEFECTIVE, YOU ASSUME THE COST OF ALL NECESSARY SERVICING, REPAIR OR
% CORRECTION.
% 
% 
% VI. Limitation of Liability
% 
% IN NO EVENT UNLESS REQUIRED BY APPLICABLE LAW OR AGREED TO IN WRITING
% WILL ANY COPYRIGHT HOLDER, OR ANY OTHER PARTY WHO MODIFIES AND/OR
% CONVEYS THE PROGRAM AS PERMITTED ABOVE, BE LIABLE TO YOU FOR DAMAGES,
% INCLUDING ANY GENERAL, SPECIAL, INCIDENTAL OR CONSEQUENTIAL DAMAGES
% ARISING OUT OF THE USE OR INABILITY TO USE THE PROGRAM (INCLUDING BUT
% NOT LIMITED TO LOSS OF DATA OR DATA BEING RENDERED INACCURATE OR
% LOSSES SUSTAINED BY YOU OR THIRD PARTIES OR A FAILURE OF THE PROGRAM
% TO OPERATE WITH ANY OTHER PROGRAMS), EVEN IF SUCH HOLDER OR OTHER
% PARTY HAS BEEN ADVISED OF THE POSSIBILITY OF SUCH DAMAGES.
%
% ... the following code is fairly ugly

pscale = 0.1;
coathreshold = 1e-5;  % this is written as g_0 in the paper 
Req = 1;
Rdraw = Req;
%tau = 1;  %this is set by our units, which are Req/tau_0
%S = 1; Sgrad = betagrad/beta;

gamma = kIm/kI;  % equilibrium level of R

xs = (L)*(rand(1,N)-0.5);          % set the initial conditions - though this will be overridden if hexflag > 0 or N = 2,3,4,5
ys = (L)*(rand(1,N)-0.5);               

if(switchfront>0)
    range = [0 switchfront];
elseif(Sgrad>0)
    range = gamma*[1-Sgrad*3/S 1+Sgrad*3/S];
else
    range = gamma*[1 5];
end


thrand = rand*2*pi;
if(N==2)
    xs = [0 Req*cos(thrand)];
    ys = [0  Req*sin(thrand)];
    xs = xs - mean(xs);
    ys = ys - mean(ys);
end

if(N==3)
    theta = 2*pi*rand;
    
    xst = [0 1 1/2];
    yst = [0 0 sqrt(3)/2];
    xst = xst - mean(xst);
    yst = yst - mean(yst);
    
    R = @(th) [cos(th),-sin(th); sin(th),cos(th)];
    zs = R(theta)*[xst ; yst];
    xs = zs(1,:);
    ys = zs(2,:);
    
end

if(N==4)
    theta = 2*pi*rand;
    
    xst = [0 1 1/2 1/2];
    yst = [0 0 sqrt(3)/2 -sqrt(3)/2];
    xst = xst - mean(xst);
    yst = yst - mean(yst);
    
    R = @(th) [cos(th),-sin(th); sin(th),cos(th)];
    zs = R(theta)*[xst ; yst];
    xs = zs(1,:);
    ys = zs(2,:);
    
end

if(N==5)
    theta = 2*pi*rand;
    [xst,yst] = hex_packed_circle(Req,Req);
    
    bad = yst<0;
    xst(bad) = [];
    yst(bad) = [];
    xst = xst-mean(xst);
    yst = yst-mean(yst);
    R = @(th) [cos(th),-sin(th); sin(th),cos(th)];
    zs = R(theta)*[xst ; yst];
    xs = zs(1,:);
    ys = zs(2,:);
    N = length(xs);
    
    
end

if(N==6)
    theta = 2*pi*rand;
    %[xst,yst] = hex_packed_circle(Req,Req);
    [xst,yst] = simple_ell(5,1,Req);
    xst = xst-mean(xst);
    yst = yst-mean(yst);
    %bad = yst<0;
    %xst(bad) = [];
    %yst(bad) = [];
    R = @(th) [cos(th),-sin(th); sin(th),cos(th)];
    zs = R(theta)*[xst ; yst];
    xs = zs(1,:);
    ys = zs(2,:);
    N = length(xs);
    
    
end

if(hexflag>0)
    theta = 2*pi*rand;
    [xst,yst] = hex_packed(Req,Req*hexflag);
    xst = xst-mean(xst);
    yst = yst-mean(yst);
    R = @(th) [cos(th),-sin(th); sin(th),cos(th)];
    zs = R(theta)*[xst ; yst];
    xs = zs(1,:);
    ys = zs(2,:);
    N = length(xs);
end

xs = xs*scaleup;
ys = ys*scaleup;

[xdir,ydir] = xdirs(xs,ys,Rcil);

if(switchfront > 0)
    betafunction = @(x) 0.5*(1+tanh((x-gamma)/epsilon))*switchfront;
else
    betafunction = @(x) x;
end

%Ss = S + Sgrad*xs;

if(expgrad)
    Ss = S*exp(Sgrad*xs);
else
    Ss = S + Sgrad*xs;
end

[Rs,As,Is] = adapt_ss_gen(xs,ys,nns(xs,ys,Rcil),Ss,kIm/kd);  % start at the true steady state
As = As.'; Is = Is.';

if(adapt)
    betas = betabar*betafunction(Rs);
else
    betas = betabar*(Ss);
end

% NOTE - initial conditions are fiddled with here
px = starteq*xdir.*tau.*betas+sqrt(sigma*sigma*tau).*randn(size(xs));
py = starteq*ydir.*tau.*betas+sqrt(sigma*sigma*tau).*randn(size(ys));
% will start at equilibrium if starteq = 1, but sometimes better to set
% starteq = 0


tt = linspace(0,2*pi,100);

xss = zeros(N,floor(steps/plotevery));
yss = zeros(N,floor(steps/plotevery));
pxss = zeros(N,floor(steps/plotevery));
pyss = zeros(N,floor(steps/plotevery));
vxss = zeros(N,floor(steps/plotevery));
vyss = zeros(N,floor(steps/plotevery));
Rss = zeros(N,floor(steps/plotevery));

if(dodraw)
    cmap = jet(1024);
    clf;
    hold on;
    
    for i = 1:N
        hs(i) = plot(xs(i)+(Rdraw/2)*cos(tt),ys(i)+(Rdraw/2)*sin(tt),'r');
        gs(i) = plot(xs(i),ys(i),'.r','MarkerSize',36);
    end
    q = quiver(xs,ys,px/(betabar*tau),py/(betabar*tau),0);
    %qq = quiver(xs,ys,xdir,ydir,0);
end

for s = 1:steps
    
    XIJ = ones(N,1)*xs-(xs.')*ones(1,N);
    YIJ = ones(N,1)*ys-(ys.')*ones(1,N);
    
    if(periodic)
        XIJ = XIJ - L*round(XIJ/L);
        YIJ = YIJ - L*round(YIJ/L);
    end
    
    RIJ = sqrt(XIJ.^2+YIJ.^2);
    FxIJ = (XIJ./RIJ).*( -vr.*((RIJ-Req)/Req).*(RIJ<Req) - va*((RIJ>=Req)&(RIJ<Rz)).*(RIJ-Req)/(Rz-Req));
    FyIJ = (YIJ./RIJ).*( -vr.*((RIJ-Req)/Req).*(RIJ<Req) - va*((RIJ>=Req)&(RIJ<Rz)).*(RIJ-Req)/(Rz-Req));
    
    FxIJ(logical(eye(N))) = 0;
    FyIJ(logical(eye(N))) = 0; % eliminate the self-interaction
    FxI = sum(FxIJ);
    FyI = sum(FyIJ);

    coaxmat = -(XIJ./RIJ).*besselk(1,RIJ/ell);
    coaymat = -(YIJ./RIJ).*besselk(1,RIJ/ell);
    coaxmat(logical(eye(N))) = 0;
    coaymat(logical(eye(N)))  = 0;
    coax = sum(coaxmat);
    coay = sum(coaymat);
    

    nn = (RIJ<=Rcil)&(RIJ>10*eps);
    
    xdirIJ = XIJ.*nn./RIJ;
    ydirIJ = YIJ.*nn./RIJ;
    xdirIJ(logical(eye(N))) = 0;
    ydirIJ(logical(eye(N))) = 0;
    
    xdir = sum(xdirIJ);
    ydir = sum(ydirIJ);
    
    if(s<switchsteps)
        if(expgrad)
            Ss = S*exp(Sgrad*xs);
        else
            Ss = S + Sgrad*xs;
        end
    else
        if(Sgrad>0)
            Ss = S - Sgrad*xs;
        else
            Ss = 5*S;
        end
    end
    
    
    if(adapt)
        betas = betabar*betafunction(Rs);
    else
        betas = betabar*(Ss);
    end
    
    vxs = px + FxI;
    vys = py + FyI;  
    
    coamag = sqrt(coax.^2+coay.^2);
    coaxh = coax./coamag;
    coayh = coay./coamag;
    
    coaxh(coamag<coathreshold) = 0;
    coayh(coamag<coathreshold) = 0; 
    
    
    pxn = px - (dt)*px./tau + (dt*betas).*(xdir) + sqrt(2*dt)*sigma*randn(size(px)) + dt*chi*coaxh;
    pyn = py - (dt)*py./tau + (dt*betas).*(ydir) + sqrt(2*dt)*sigma*randn(size(py)) + dt*chi*coayh;
    % note factor of 2 - this sets <p^2> = <sigma^2> when tau = 1
    
    if(any(isnan(xs)))
        error('NaN position');
    end
    
    
    As = Ss;
    Is = Is-kIm*(Is)*dt + kI*Ss*dt - kd*dt*Is.*sum(nn) + kd*dt*Is*nn;
    %Rs = betafunction(As./Is);
    Rs = As./Is;
    
    if(steadystate)
        Rs = adapt_ss_gen(xs,ys,nn,Ss,kIm/kd);
    end
    
    %vxs = px + FxI;
    %vys = py + FyI;
    
    
    xs = xs + vxs*dt;
    ys = ys + vys*dt;
    
    px = pxn;
    py = pyn;
    
    
    if(mod(s,plotevery)==0)
        if(dodraw)
            if(isdeployed)
                set(gcf,'Visible','Off');
            end
            xso = xs-L*round(xs/L);
            yso = ys-L*round(ys/L);
            for i = 1:N
                set(hs(i),'XData',xso(i)+(Rdraw/2)*cos(tt));  set(hs(i),'YData',yso(i)+(Rdraw/2)*sin(tt));
                
                colortry = color_interp(betafunction(Rs(i)),cmap,range);
                if(~max(isnan(colortry)))
                    set(gs(i),'XData',xso(i),'YData',yso(i),'Color',colortry);
                else
                    set(gs(i),'XData',xso(i),'YData',yso(i),'Color',[0.7 0.7 0.7]);
                end
            end
            set(q,'XData',xso); set(q,'YData',yso); set(q,'UData',pscale*px); set(q,'VData',pscale*py);
            %set(qq,'XData',xso); set(qq,'YData',yso); set(qq,'UData',coaxh); set(qq,'VData',coayh);
            axis([-L/2 L/2 -L/2 L/2]);
            

            
            drawnow;
        end
        
        
        xss(:,s/plotevery) = xs;
        yss(:,s/plotevery) = ys;
        pxss(:,s/plotevery) = px;
        pyss(:,s/plotevery) = py;
        vxss(:,s/plotevery) = vxs;
        vyss(:,s/plotevery) = vys;
        Rss(:,s/plotevery) = Rs;
        
        
        
    end
    
    
    
end
