# Supplementary material for: Collective Signal Processing in Cluster Chemotaxis: Roles of Adaptation, Amplification, and Co-attraction in Collective Guidance
Source: PLoS Comput Biol. 2016 Jul 1;12(7):e1005008. doi: 10.1371/journal.pcbi.1005008 (PMC4930173; doi:10.1371/journal.pcbi.1005008)
Supplement: S1 Code — Code and documentation to run our simulations is provided in the file camleySIcode.zip. (ZIP) [file pcbi.1005008.s004.zip › camleySIcode/hex_packed_circle.m]

function [xs,ys] = hex_packed_circle(epsilon,R)
% function [xs,ys] = hex_packed_circle(epsilon,R)
R = R + epsilon/100;  % rounding issue
% hexagonal basis vectors
a1 = [epsilon 0];
a2 = epsilon*[cos(2*pi/3) sin(2*pi/3)];

xmax = 4*ceil(R/epsilon);
ymax = 4*ceil(R/(0.5*epsilon));

[M,N] = meshgrid(-xmax:xmax,-ymax:ymax);
xs = a1(1)*M(:) + a2(1)*N(:);
ys = a1(2)*M(:) + a2(2)*N(:);

rs = sqrt(xs.^2+ys.^2);
xs(rs>(R+epsilon/10)) = [];
ys(rs>(R+epsilon/10)) = [];
xs = xs';
ys = ys';


%xs = XS(:);
