# Supplementary material for: Collective Signal Processing in Cluster Chemotaxis: Roles of Adaptation, Amplification, and Co-attraction in Collective Guidance
Source: PLoS Comput Biol. 2016 Jul 1;12(7):e1005008. doi: 10.1371/journal.pcbi.1005008 (PMC4930173; doi:10.1371/journal.pcbi.1005008)
Supplement: S1 Code — Code and documentation to run our simulations is provided in the file camleySIcode.zip. (ZIP) [file pcbi.1005008.s004.zip › camleySIcode/color_interp.m]

function c = color_interp(q,cols,range)
  % colormap is cols,
  % q is between 0 and 1

  x = linspace(range(1),range(2),size(cols,1));
c1 = interp1(x,cols(:,1),q);
c2 = interp1(x,cols(:,2),q);
c3 = interp1(x,cols(:,3),q);

c = [c1 c2 c3];
