# Supplementary material for: Collective Signal Processing in Cluster Chemotaxis: Roles of Adaptation, Amplification, and Co-attraction in Collective Guidance
Source: PLoS Comput Biol. 2016 Jul 1;12(7):e1005008. doi: 10.1371/journal.pcbi.1005008 (PMC4930173; doi:10.1371/journal.pcbi.1005008)
Supplement: S1 Code — Code and documentation to run our simulations is provided in the file camleySIcode.zip. (ZIP) [file pcbi.1005008.s004.zip › camleySIcode/adapt_ss_gen.m]

function [R,A,I] = adapt_ss_gen(xs,ys,nn,Ss,alpha)
  
N = length(xs);


%Ss = S + Sgrad*xs;

A = Ss;

M = diag(sum(nn)) - nn + alpha*eye(N);

I = linsolve(M,alpha*Ss.');

R = A./(I.');
