# Supplementary material for: Collective Signal Processing in Cluster Chemotaxis: Roles of Adaptation, Amplification, and Co-attraction in Collective Guidance
Source: PLoS Comput Biol. 2016 Jul 1;12(7):e1005008. doi: 10.1371/journal.pcbi.1005008 (PMC4930173; doi:10.1371/journal.pcbi.1005008)
Supplement: S1 Code — Code and documentation to run our simulations is provided in the file camleySIcode.zip. (ZIP) [file pcbi.1005008.s004.zip › camleySIcode/simple_ell.m]

function [xs,ys] = simple_ell(N1,N2,Req)

  xs = Req*([1:N1 N1*ones(1,N2)]);
ys = Req*([zeros(1,N1) 1:N2]);
