# Supplementary material for: Collective Signal Processing in Cluster Chemotaxis: Roles of Adaptation, Amplification, and Co-attraction in Collective Guidance
Source: PLoS Comput Biol. 2016 Jul 1;12(7):e1005008. doi: 10.1371/journal.pcbi.1005008 (PMC4930173; doi:10.1371/journal.pcbi.1005008)
Supplement: S1 Code — Code and documentation to run our simulations is provided in the file camleySIcode.zip. (ZIP) [file pcbi.1005008.s004.zip › camleySIcode/xdirs.m]

function [xdir,ydir] = xdirs(xs,ys,Rz)

N = length(xs);
    XIJ = ones(N,1)*xs-(xs.')*ones(1,N);
    YIJ = ones(N,1)*ys-(ys.')*ones(1,N);
    
    
    RIJ = sqrt(XIJ.^2+YIJ.^2);
    
    nn = (RIJ<=Rz)&(RIJ>10*eps);
    
    xdirIJ = XIJ.*nn./RIJ;
    ydirIJ = YIJ.*nn./RIJ;
    xdirIJ(logical(eye(N))) = 0;
    ydirIJ(logical(eye(N))) = 0;
    
    xdir = sum(xdirIJ);
    ydir = sum(ydirIJ);
