# Supplementary material for: Collective Signal Processing in Cluster Chemotaxis: Roles of Adaptation, Amplification, and Co-attraction in Collective Guidance
Source: PLoS Comput Biol. 2016 Jul 1;12(7):e1005008. doi: 10.1371/journal.pcbi.1005008 (PMC4930173; doi:10.1371/journal.pcbi.1005008)
Supplement: S1 Code — Code and documentation to run our simulations is provided in the file camleySIcode.zip. (ZIP) [file pcbi.1005008.s004.zip › camleySIcode/nns.m]

function [nn,RIJ] = nns(xs,ys,Rz)

  N = length(xs);    
    XIJ = ones(N,1)*xs-(xs.')*ones(1,N);
    YIJ = ones(N,1)*ys-(ys.')*ones(1,N);
    
    RIJ = sqrt(XIJ.^2+YIJ.^2);
    
    nn = (RIJ<=Rz)&(RIJ>10*eps);
    
